# Supplementary material for: Mutation in OsFWL7 Affects Cadmium and Micronutrient Metal Accumulation in Rice
Source: Int J Mol Sci. 2021 Nov 22;22(22):12583. doi: 10.3390/ijms222212583 (PMC8624461; doi:10.3390/ijms222212583)
Supplement: Supplementary file 1 [file ijms-22-12583-s001.zip]

Archive with 1 entries (1 files):
- Supplementary materials-revised.pdf
